# Supplementary material for: CuCo2S4 Nanoparticles Embedded in Carbon Nanotube Networks as Sulfur Hosts for High Performance Lithium-Sulfur Batteries
Source: Nanomaterials (Basel). 2022 Sep 7;12(18):3104. doi: 10.3390/nano12183104 (PMC9501008; doi:10.3390/nano12183104)
Supplement: Supplementary file 1 [file nanomaterials-12-03104-s001.zip]

Archive with 1 entries (1 files):
- nanomaterials-1889630-supplementary.pdf
